# Supplementary material for: Optimal-Reference Excited State Methods: Static Correlation at Polynomial Cost with Single-Reference Coupled-Cluster Approaches
Source: J Chem Theory Comput. 2025 Apr 1;21(8):4080–94. doi: 10.1021/acs.jctc.5c00172 (PMC12020369; doi:10.1021/acs.jctc.5c00172)
Supplement: Supplementary file 1 — ct5c00172_si_001.xlsx [file ct5c00172_si_001.xlsx]

## Sheet: Sheet1
aug-cc-pVTZ	N-N distance (Angstrom)	MP2 (Hartree)	CCSD (Hartree)	CCD (Hartree)	pCCD (Hartree)	CCD0 (Hartree)	CCD1 (Hartree)	CCDf0 (Hartree)	CCDf1 (Hartree)	ADC(2) (Hartree)	EOM-CCSD (Hartree)	CCD-ISR(2) (Hartree)	BpCCD-ISR(2) (Hartree)	CCD0-ISR(2) (Hartree)	CCD1-ISR(2) (Hartree)	CCDf0-ISR(2) (Hartree)	CCDf1-ISR(2) (Hartree)	aug-cc-pVQZ	N-N distance (Angstrom)	CCD0	CCD0-ISR(2)
	0.795833	-108.836	-108.847	-108.846	-108.524	-108.748	-108.623	-108.864	-108.863	-108.327	-108.335	-108.338	-108.07	-108.262	-108.154	-108.358	-108.356		0.795833	-108.803	-108.321
	0.891667	-109.191	-109.2	-109.199	-108.87	-109.102	-108.971	-109.219	-109.218	-108.722	-108.734	-108.732	-108.477	-108.667	-108.558	-108.755	-108.751		0.891667	-109.152	-108.718
	0.9875	-109.346	-109.351	-109.348	-109.011	-109.254	-109.116	-109.371	-109.37	-108.935	-108.943	-108.941	-108.687	-108.883	-108.769	-108.968	-108.962		0.9875	-109.301	-108.931
	1.08333	-109.393	-109.392	-109.388	-109.036	-109.296	-109.151	-109.413	-109.412	-109.036	nan	-109.036	-108.777	-108.985	-108.866	-109.068	-109.059		1.08333	-109.341	-109.032
	1.17917	-109.385	-109.375	-109.37	-109.008	-109.28	-109.129	-109.398	-109.397	-109.074	-109.066	-109.066	-108.807	-109.022	-108.897	-109.103	-109.09		1.17917	-109.325	-109.069
	1.275	-109.354	-109.33	-109.324	-108.964	-109.238	-109.078	-109.355	-109.353	-109.079	-109.06	-109.059	-108.804	-109.023	-108.893	-109.102	-109.085		1.275	-109.283	-109.07
	1.37083	-109.315	-109.274	-109.266	-108.914	-109.185	-109.017	-109.301	-109.298	-109.068	-109.035	-109.034	-108.792	-109.006	-108.869	-109.082	-109.06		1.37083	-109.229	-109.052
	1.46667	-109.281	-109.216	-109.206	-108.862	-109.131	-108.953	-109.243	-109.239	-109.051	-109.001	-108.999	-108.77	-108.978	-108.836	-109.052	-109.024		1.46667	-109.175	-109.024
	1.5625	-109.254	-109.161	-109.149	-108.811	-109.08	-108.892	-109.187	-109.183	-109.033	-108.967	-108.962	-108.748	-108.946	-108.799	-109.018	-108.984		1.5625	-109.123	-108.992
	1.65833	-109.238	-109.11	-109.098	-108.772	-109.033	-108.835	-109.135	-109.13	-109.018	-108.93	-108.924	nan	-108.912	-108.761	-108.98	-108.943		1.65833	-109.077	-108.957
	1.75417	-109.233	-109.067	-109.052	-108.734	-108.993	-108.783	-109.087	-109.081	-109.007	-108.896	-108.89	-108.734	-108.877	-108.724	-108.943	-108.903		1.75417	-109.036	-108.922
	1.85	-109.24	-109.03	-109.013	-108.699	-108.957	-108.736	-109.043	-109.037	-109.002	-108.864	-108.862	nan	-108.842	-108.689	-108.905	-108.864		1.85	-109	-108.887
	1.94583	-109.257	-109.001	-108.982	-108.686	-108.926	-108.694	-109.003	-108.997	-109.002	-108.842	-108.841	-108.7	-108.809	-108.655	-108.869	-108.827		1.94583	-108.968	-108.853
	2.04167	-109.284	-108.981	-108.959	-108.678	-108.899	-108.657	-108.968	-108.961	-109.008	-108.811	-108.831	-108.671	-108.776	-108.624	-108.833	-108.794		2.04167	-108.941	-108.82
	2.1375	-109.32	-108.972	-108.946	-108.672	-108.876	-108.624	-108.936	-108.929	-109.019	-108.788	-108.836	-108.671	-108.744	-108.596	-108.8	-108.763		2.1375	-108.918	-108.788
	2.23333	-109.364	-108.973	-108.944	-108.667	-108.856	-108.594	-108.907	-108.901	-109.036	-108.769	-108.857	-108.679	-108.714	-108.57	-108.768	-108.736		2.23333	-108.897	-108.759
	2.32917	-109.416	-108.983	-108.951	-108.663	-108.838	-108.568	-108.881	-108.875	-109.026	-108.752	-108.89	-108.653	-108.686	-108.547	-108.738	-108.711		2.32917	-108.879	-108.73
	2.425	-109.474	-108.996	-108.961	-108.66	-108.822	-108.545	-108.858	-108.853	-109.059	nan	-108.921	nan	-108.659	-108.525	-108.71	-108.69		2.425	-108.863	-108.704
	2.52083	-109.539	-109.009	-108.971	-108.657	-108.808	-108.524	-108.837	-108.833	-109.14	-108.726	-108.941	-108.625	-108.634	-108.506	-108.684	-108.67		2.52083	-108.849	-108.679
	2.61667	-109.609	-109.019	-108.979	-108.655	-108.796	-108.506	-108.819	-108.815	-109.225	-108.72	-108.948	-108.609	-108.611	-108.489	-108.659	-108.653		2.61667	-108.837	-108.655
	2.7125	-109.683	-109.027	-108.985	-108.653	-108.785	-108.489	-108.802	-108.8	-109.315	nan	-108.944	nan	-108.588	-108.473	-108.636	-108.638		2.7125	-108.826	-108.633
	2.80833	-109.762	-109.034	-108.991	-108.652	-108.775	-108.475	-108.788	-108.786	-109.407	nan	-108.931	-108.582	-108.568	-108.459	-108.615	-108.624		2.80833	-108.817	-108.613
	2.90417	-109.845	-109.039	-108.995	-108.651	-108.767	-108.462	-108.775	-108.773	-109.503	nan	-108.913	-108.564	-108.548	-108.446	-108.594	-108.612		2.90417	-108.808	-108.593
	3	-109.931	-109.043	-108.998	-108.65	-108.76	-108.45	-108.763	-108.763	-109.6	nan	-108.89	-108.539	-108.53	-108.434	-108.575	-108.613		3	-108.801	-108.576
